# Supplementary material for: Voriconazole Pharmacokinetics in Critically Ill Patients and Extracorporeal Membrane Oxygenation Support: A Retrospective Comparative Case-Control Study
Source: Antibiotics (Basel). 2023 Jun 25;12(7):1100. doi: 10.3390/antibiotics12071100 (PMC10376825; doi:10.3390/antibiotics12071100)
Supplement: Supplementary file 1 [file antibiotics-12-01100-s001.zip]

Archive with 1 entries (1 files):
- antibiotics-2442078-supplementary.pdf
